# Supplementary material for: Nifuroxazide suppresses PD-L1 expression and enhances the efficacy of radiotherapy in hepatocellular carcinoma
Source: eLife. 2024 Mar 5;12:RP90911. doi: 10.7554/eLife.90911 (PMC10942647; doi:10.7554/eLife.90911)
Supplement: Figure 2—source data 1. [file elife-90911-fig2-data1.zip]

Archive with 246 entries (175 files):
- Figure 2-source data 1/
- __MACOSX/._Figure 2-source data 1
- Figure 2-source data 1/A/
- __MACOSX/Figure 2-source data 1/._A
- Figure 2-source data 1/F/
- __MACOSX/Figure 2-source data 1/._F
- Figure 2-source data 1/C/
- __MACOSX/Figure 2-source data 1/._C
- Figure 2-source data 1/D/
- __MACOSX/Figure 2-source data 1/._D
- Figure 2-source data 1/E/
- __MACOSX/Figure 2-source data 1/._E
- Figure 2-source data 1/B/
- __MACOSX/Figure 2-source data 1/._B
- Figure 2-source data 1/A/48h/
- __MACOSX/Figure 2-source data 1/A/._48h
- Figure 2-source data 1/A/24h/
- __MACOSX/Figure 2-source data 1/A/._24h
- Figure 2-source data 1/F/48h/
- __MACOSX/Figure 2-source data 1/F/._48h
- Figure 2-source data 1/F/24h/
- __MACOSX/Figure 2-source data 1/F/._24h
- Figure 2-source data 1/C/48h/
- __MACOSX/Figure 2-source data 1/C/._48h
- Figure 2-source data 1/C/24h/
- __MACOSX/Figure 2-source data 1/C/._24h
- Figure 2-source data 1/D/48h/
- __MACOSX/Figure 2-source data 1/D/._48h
- Figure 2-source data 1/D/24h/
- __MACOSX/Figure 2-source data 1/D/._24h
- Figure 2-source data 1/E/48h/
- __MACOSX/Figure 2-source data 1/E/._48h
- Figure 2-source data 1/E/24h/
- __MACOSX/Figure 2-source data 1/E/._24h
- Figure 2-source data 1/B/48h/
- __MACOSX/Figure 2-source data 1/B/._48h
- Figure 2-source data 1/B/24h/
- __MACOSX/Figure 2-source data 1/B/._24h
- Figure 2-source data 1/A/48h/Tubulin-1/
- __MACOSX/Figure 2-source data 1/A/48h/._Tubulin-1
- Figure 2-source data 1/A/48h/p-Stat3-2/
- __MACOSX/Figure 2-source data 1/A/48h/._p-Stat3-2
- Figure 2-source data 1/A/48h/Stat3-1/
- __MACOSX/Figure 2-source data 1/A/48h/._Stat3-1
- Figure 2-source data 1/A/48h/Tubulin-2/
- __MACOSX/Figure 2-source data 1/A/48h/._Tubulin-2
- Figure 2-source data 1/A/48h/p-Stat3-1/
- __MACOSX/Figure 2-source data 1/A/48h/._p-Stat3-1
- Figure 2-source data 1/A/48h/Stat3-2/
- __MACOSX/Figure 2-source data 1/A/48h/._Stat3-2
- Figure 2-source data 1/A/24h/Tubulin-1/
- __MACOSX/Figure 2-source data 1/A/24h/._Tubulin-1
- Figure 2-source data 1/A/24h/p-Stat3-2/
- __MACOSX/Figure 2-source data 1/A/24h/._p-Stat3-2
- Figure 2-source data 1/A/24h/Stat3-1/
- __MACOSX/Figure 2-source data 1/A/24h/._Stat3-1
- Figure 2-source data 1/A/24h/Tubulin-2/
- __MACOSX/Figure 2-source data 1/A/24h/._Tubulin-2
- Figure 2-source data 1/A/24h/p-Stat3-1/
- __MACOSX/Figure 2-source data 1/A/24h/._p-Stat3-1
- Figure 2-source data 1/A/24h/Stat3-2/
- __MACOSX/Figure 2-source data 1/A/24h/._Stat3-2
- Figure 2-source data 1/F/48h/Cytochrome C-1/
- __MACOSX/Figure 2-source data 1/F/48h/._Cytochrome C-1
- Figure 2-source data 1/F/48h/Tubulin-1/
- __MACOSX/Figure 2-source data 1/F/48h/._Tubulin-1
- Figure 2-source data 1/F/48h/Cytochrome C-2/
- __MACOSX/Figure 2-source data 1/F/48h/._Cytochrome C-2
- Figure 2-source data 1/F/48h/Tubulin-2/
- __MACOSX/Figure 2-source data 1/F/48h/._Tubulin-2
- Figure 2-source data 1/F/24h/Cytochrome C-1/
- __MACOSX/Figure 2-source data 1/F/24h/._Cytochrome C-1
- Figure 2-source data 1/F/24h/Tubulin-1/
- __MACOSX/Figure 2-source data 1/F/24h/._Tubulin-1
- Figure 2-source data 1/F/24h/Cytochrome C-2/
- __MACOSX/Figure 2-source data 1/F/24h/._Cytochrome C-2
- Figure 2-source data 1/F/24h/Tubulin-2/
- __MACOSX/Figure 2-source data 1/F/24h/._Tubulin-2
- Figure 2-source data 1/C/48h/Tubulin-1/
- __MACOSX/Figure 2-source data 1/C/48h/._Tubulin-1
- Figure 2-source data 1/C/48h/PCNA-2/
- __MACOSX/Figure 2-source data 1/C/48h/._PCNA-2
- Figure 2-source data 1/C/48h/Tubulin-2/
- __MACOSX/Figure 2-source data 1/C/48h/._Tubulin-2
- Figure 2-source data 1/C/48h/PCNA-1/
- __MACOSX/Figure 2-source data 1/C/48h/._PCNA-1
- Figure 2-source data 1/C/24h/Tubulin-1/
- __MACOSX/Figure 2-source data 1/C/24h/._Tubulin-1
- Figure 2-source data 1/C/24h/PCNA-2/
- __MACOSX/Figure 2-source data 1/C/24h/._PCNA-2
- Figure 2-source data 1/C/24h/Tubulin-2/
- __MACOSX/Figure 2-source data 1/C/24h/._Tubulin-2
- Figure 2-source data 1/C/24h/PCNA-1/
- __MACOSX/Figure 2-source data 1/C/24h/._PCNA-1
- Figure 2-source data 1/D/48h/Tubulin-1/
- __MACOSX/Figure 2-source data 1/D/48h/._Tubulin-1
- Figure 2-source data 1/D/48h/Ki67-1/
- __MACOSX/Figure 2-source data 1/D/48h/._Ki67-1
- Figure 2-source data 1/D/48h/Tubulin-2/
- __MACOSX/Figure 2-source data 1/D/48h/._Tubulin-2
- Figure 2-source data 1/D/48h/Ki67-2/
- __MACOSX/Figure 2-source data 1/D/48h/._Ki67-2
- Figure 2-source data 1/D/24h/Tubulin-1/
- __MACOSX/Figure 2-source data 1/D/24h/._Tubulin-1
- Figure 2-source data 1/D/24h/Ki67-1/
- __MACOSX/Figure 2-source data 1/D/24h/._Ki67-1
- Figure 2-source data 1/D/24h/Tubulin-2/
- __MACOSX/Figure 2-source data 1/D/24h/._Tubulin-2
- Figure 2-source data 1/D/24h/Ki67-2/
- __MACOSX/Figure 2-source data 1/D/24h/._Ki67-2
- Figure 2-source data 1/E/48h/Tubulin-1/
- __MACOSX/Figure 2-source data 1/E/48h/._Tubulin-1
- Figure 2-source data 1/E/48h/Cyclin D1-2/
- __MACOSX/Figure 2-source data 1/E/48h/._Cyclin D1-2
- Figure 2-source data 1/E/48h/Tubulin-2/
- __MACOSX/Figure 2-source data 1/E/48h/._Tubulin-2
- Figure 2-source data 1/E/48h/Cyclin D1-1/
- __MACOSX/Figure 2-source data 1/E/48h/._Cyclin D1-1
- Figure 2-source data 1/E/24h/Tubulin-1/
- __MACOSX/Figure 2-source data 1/E/24h/._Tubulin-1
- Figure 2-source data 1/E/24h/Cyclin D1-2/
- __MACOSX/Figure 2-source data 1/E/24h/._Cyclin D1-2
- Figure 2-source data 1/E/24h/Tubulin-2/
- __MACOSX/Figure 2-source data 1/E/24h/._Tubulin-2
- Figure 2-source data 1/E/24h/Cyclin D1-1/
- __MACOSX/Figure 2-source data 1/E/24h/._Cyclin D1-1
- Figure 2-source data 1/B/48h/Tubulin-1/
- __MACOSX/Figure 2-source data 1/B/48h/._Tubulin-1
- Figure 2-source data 1/B/48h/MMP2-1/
- __MACOSX/Figure 2-source data 1/B/48h/._MMP2-1
- Figure 2-source data 1/B/48h/Tubulin-2/
- __MACOSX/Figure 2-source data 1/B/48h/._Tubulin-2
- Figure 2-source data 1/B/48h/MMP2-2/
- __MACOSX/Figure 2-source data 1/B/48h/._MMP2-2
- Figure 2-source data 1/B/24h/Tubulin-1/
- __MACOSX/Figure 2-source data 1/B/24h/._Tubulin-1
- Figure 2-source data 1/B/24h/MMP2-1/
- __MACOSX/Figure 2-source data 1/B/24h/._MMP2-1
- Figure 2-source data 1/B/24h/Tubulin-2/
- __MACOSX/Figure 2-source data 1/B/24h/._Tubulin-2
- Figure 2-source data 1/B/24h/MMP2-2/
- __MACOSX/Figure 2-source data 1/B/24h/._MMP2-2
- Figure 2-source data 1/A/48h/Tubulin-1/Tubulin.Tif
- __MACOSX/Figure 2-source data 1/A/48h/Tubulin-1/._Tubulin.Tif
- Figure 2-source data 1/A/48h/p-Stat3-2/p-Stat3.Tif
- __MACOSX/Figure 2-source data 1/A/48h/p-Stat3-2/._p-Stat3.Tif
- Figure 2-source data 1/A/48h/Stat3-1/Stat3.Tif
- __MACOSX/Figure 2-source data 1/A/48h/Stat3-1/._Stat3.Tif
- Figure 2-source data 1/A/48h/Tubulin-2/Tubulin.Tif
- __MACOSX/Figure 2-source data 1/A/48h/Tubulin-2/._Tubulin.Tif
- Figure 2-source data 1/A/48h/p-Stat3-1/p-Stat3.Tif
- __MACOSX/Figure 2-source data 1/A/48h/p-Stat3-1/._p-Stat3.Tif
- Figure 2-source data 1/A/48h/Stat3-2/Stat3.Tif
- __MACOSX/Figure 2-source data 1/A/48h/Stat3-2/._Stat3.Tif
- Figure 2-source data 1/A/24h/Tubulin-1/Tubulin.Tif
- __MACOSX/Figure 2-source data 1/A/24h/Tubulin-1/._Tubulin.Tif
- Figure 2-source data 1/A/24h/p-Stat3-2/p-Stat3.Tif
- __MACOSX/Figure 2-source data 1/A/24h/p-Stat3-2/._p-Stat3.Tif
- Figure 2-source data 1/A/24h/Stat3-1/Stat3.Tif
- __MACOSX/Figure 2-source data 1/A/24h/Stat3-1/._Stat3.Tif
- Figure 2-source data 1/A/24h/Tubulin-2/Tubulin.Tif
- __MACOSX/Figure 2-source data 1/A/24h/Tubulin-2/._Tubulin.Tif
- Figure 2-source data 1/A/24h/p-Stat3-1/p-Stat3.Tif
- __MACOSX/Figure 2-source data 1/A/24h/p-Stat3-1/._p-Stat3.Tif
- Figure 2-source data 1/A/24h/Stat3-2/Stat3.Tif
- __MACOSX/Figure 2-source data 1/A/24h/Stat3-2/._Stat3.Tif
- Figure 2-source data 1/F/48h/Cytochrome C-1/Cytochrome C.Tif
- __MACOSX/Figure 2-source data 1/F/48h/Cytochrome C-1/._Cytochrome C.Tif
- Figure 2-source data 1/F/48h/Tubulin-1/Tubulin.Tif
- __MACOSX/Figure 2-source data 1/F/48h/Tubulin-1/._Tubulin.Tif
- Figure 2-source data 1/F/48h/Cytochrome C-2/Cytochrome C.Tif
- __MACOSX/Figure 2-source data 1/F/48h/Cytochrome C-2/._Cytochrome C.Tif
- Figure 2-source data 1/F/48h/Tubulin-2/Tubulin.Tif
- __MACOSX/Figure 2-source data 1/F/48h/Tubulin-2/._Tubulin.Tif
- Figure 2-source data 1/F/24h/Cytochrome C-1/Cytochrome C.Tif
- __MACOSX/Figure 2-source data 1/F/24h/Cytochrome C-1/._Cytochrome C.Tif
- Figure 2-source data 1/F/24h/Tubulin-1/Tubulin.Tif
- __MACOSX/Figure 2-source data 1/F/24h/Tubulin-1/._Tubulin.Tif
- Figure 2-source data 1/F/24h/Cytochrome C-2/Cytochrome C.Tif
- __MACOSX/Figure 2-source data 1/F/24h/Cytochrome C-2/._Cytochrome C.Tif
- Figure 2-source data 1/F/24h/Tubulin-2/Tubulin.Tif
- __MACOSX/Figure 2-source data 1/F/24h/Tubulin-2/._Tubulin.Tif
- Figure 2-source data 1/C/48h/Tubulin-1/Tubulin.Tif
- __MACOSX/Figure 2-source data 1/C/48h/Tubulin-1/._Tubulin.Tif
- Figure 2-source data 1/C/48h/PCNA-2/PCNA.Tif
- __MACOSX/Figure 2-source data 1/C/48h/PCNA-2/._PCNA.Tif
- Figure 2-source data 1/C/48h/Tubulin-2/Tubulin.Tif
- __MACOSX/Figure 2-source data 1/C/48h/Tubulin-2/._Tubulin.Tif
- Figure 2-source data 1/C/48h/PCNA-1/PCNA.Tif
- __MACOSX/Figure 2-source data 1/C/48h/PCNA-1/._PCNA.Tif
- Figure 2-source data 1/C/24h/Tubulin-1/Tubulin.Tif
- __MACOSX/Figure 2-source data 1/C/24h/Tubulin-1/._Tubulin.Tif
- Figure 2-source data 1/C/24h/PCNA-2/PCNA.Tif
- __MACOSX/Figure 2-source data 1/C/24h/PCNA-2/._PCNA.Tif
- Figure 2-source data 1/C/24h/Tubulin-2/Tubulin.Tif
- __MACOSX/Figure 2-source data 1/C/24h/Tubulin-2/._Tubulin.Tif
- Figure 2-source data 1/C/24h/PCNA-1/PCNA.Tif
- __MACOSX/Figure 2-source data 1/C/24h/PCNA-1/._PCNA.Tif
- Figure 2-source data 1/D/48h/Tubulin-1/Tubulin.Tif
- __MACOSX/Figure 2-source data 1/D/48h/Tubulin-1/._Tubulin.Tif
- Figure 2-source data 1/D/48h/Ki67-1/Ki67.Tif
- __MACOSX/Figure 2-source data 1/D/48h/Ki67-1/._Ki67.Tif
- Figure 2-source data 1/D/48h/Tubulin-2/Tubulin.Tif
- __MACOSX/Figure 2-source data 1/D/48h/Tubulin-2/._Tubulin.Tif
- Figure 2-source data 1/D/48h/Ki67-2/Ki67.Tif
- __MACOSX/Figure 2-source data 1/D/48h/Ki67-2/._Ki67.Tif
- Figure 2-source data 1/D/24h/Tubulin-1/Tubulin.Tif
- __MACOSX/Figure 2-source data 1/D/24h/Tubulin-1/._Tubulin.Tif
- Figure 2-source data 1/D/24h/Ki67-1/Ki67.Tif
- __MACOSX/Figure 2-source data 1/D/24h/Ki67-1/._Ki67.Tif
- Figure 2-source data 1/D/24h/Tubulin-2/Tubulin.Tif
- __MACOSX/Figure 2-source data 1/D/24h/Tubulin-2/._Tubulin.Tif
- Figure 2-source data 1/D/24h/Ki67-2/Ki67.Tif
- __MACOSX/Figure 2-source data 1/D/24h/Ki67-2/._Ki67.Tif
- Figure 2-source data 1/E/48h/Tubulin-1/Tubulin.Tif
- __MACOSX/Figure 2-source data 1/E/48h/Tubulin-1/._Tubulin.Tif
- Figure 2-source data 1/E/48h/Cyclin D1-2/Cyclin D1.Tif
- __MACOSX/Figure 2-source data 1/E/48h/Cyclin D1-2/._Cyclin D1.Tif
- Figure 2-source data 1/E/48h/Tubulin-2/Tubulin.Tif
- __MACOSX/Figure 2-source data 1/E/48h/Tubulin-2/._Tubulin.Tif
- Figure 2-source data 1/E/48h/Cyclin D1-1/Cyclin D1.Tif
- __MACOSX/Figure 2-source data 1/E/48h/Cyclin D1-1/._Cyclin D1.Tif
- Figure 2-source data 1/E/24h/Tubulin-1/Tubulin.Tif
- __MACOSX/Figure 2-source data 1/E/24h/Tubulin-1/._Tubulin.Tif
- Figure 2-source data 1/E/24h/Cyclin D1-2/Cyclin D1.Tif
- __MACOSX/Figure 2-source data 1/E/24h/Cyclin D1-2/._Cyclin D1.Tif
- Figure 2-source data 1/E/24h/Tubulin-2/Tubulin.Tif
- __MACOSX/Figure 2-source data 1/E/24h/Tubulin-2/._Tubulin.Tif
- Figure 2-source data 1/E/24h/Cyclin D1-1/Cyclin D1.Tif
- __MACOSX/Figure 2-source data 1/E/24h/Cyclin D1-1/._Cyclin D1.Tif
- Figure 2-source data 1/B/48h/Tubulin-1/Tubulin.Tif
- __MACOSX/Figure 2-source data 1/B/48h/Tubulin-1/._Tubulin.Tif
- Figure 2-source data 1/B/48h/MMP2-1/MMP2.Tif
- __MACOSX/Figure 2-source data 1/B/48h/MMP2-1/._MMP2.Tif
- Figure 2-source data 1/B/48h/Tubulin-2/Tubulin.Tif
- __MACOSX/Figure 2-source data 1/B/48h/Tubulin-2/._Tubulin.Tif
- Figure 2-source data 1/B/48h/MMP2-2/MMP2.Tif
- __MACOSX/Figure 2-source data 1/B/48h/MMP2-2/._MMP2.Tif
- Figure 2-source data 1/B/24h/Tubulin-1/Tubulin.Tif
- __MACOSX/Figure 2-source data 1/B/24h/Tubulin-1/._Tubulin.Tif
- Figure 2-source data 1/B/24h/MMP2-1/MMP2.Tif
- __MACOSX/Figure 2-source data 1/B/24h/MMP2-1/._MMP2.Tif
- Figure 2-source data 1/B/24h/Tubulin-2/Tubulin.Tif
- __MACOSX/Figure 2-source data 1/B/24h/Tubulin-2/._Tubulin.Tif
- Figure 2-source data 1/B/24h/MMP2-2/MMP2.Tif
- __MACOSX/Figure 2-source data 1/B/24h/MMP2-2/._MMP2.Tif
