# Supplementary material for: Nifuroxazide suppresses PD-L1 expression and enhances the efficacy of radiotherapy in hepatocellular carcinoma
Source: eLife. 2024 Mar 5;12:RP90911. doi: 10.7554/eLife.90911 (PMC10942647; doi:10.7554/eLife.90911)
Supplement: Figure 2—source data 2. [file elife-90911-fig2-data2.zip]

Archive with 230 entries (163 files):
- Figure 2-source data 2/
- __MACOSX/._Figure 2-source data 2
- Figure 2-source data 2/I/
- __MACOSX/Figure 2-source data 2/._I
- Figure 2-source data 2/G/
- __MACOSX/Figure 2-source data 2/._G
- Figure 2-source data 2/H/
- __MACOSX/Figure 2-source data 2/._H
- Figure 2-source data 2/J/
- __MACOSX/Figure 2-source data 2/._J
- Figure 2-source data 2/K/
- __MACOSX/Figure 2-source data 2/._K
- Figure 2-source data 2/L/
- __MACOSX/Figure 2-source data 2/._L
- Figure 2-source data 2/I/48h/
- __MACOSX/Figure 2-source data 2/I/._48h
- Figure 2-source data 2/I/24h/
- __MACOSX/Figure 2-source data 2/I/._24h
- Figure 2-source data 2/G/48h/
- __MACOSX/Figure 2-source data 2/G/._48h
- Figure 2-source data 2/G/24h/
- __MACOSX/Figure 2-source data 2/G/._24h
- Figure 2-source data 2/H/48h/
- __MACOSX/Figure 2-source data 2/H/._48h
- Figure 2-source data 2/H/24h/
- __MACOSX/Figure 2-source data 2/H/._24h
- Figure 2-source data 2/J/48h/
- __MACOSX/Figure 2-source data 2/J/._48h
- Figure 2-source data 2/J/24h/
- __MACOSX/Figure 2-source data 2/J/._24h
- Figure 2-source data 2/K/48h/
- __MACOSX/Figure 2-source data 2/K/._48h
- Figure 2-source data 2/K/24h/
- __MACOSX/Figure 2-source data 2/K/._24h
- Figure 2-source data 2/L/48h/
- __MACOSX/Figure 2-source data 2/L/._48h
- Figure 2-source data 2/L/24h/
- __MACOSX/Figure 2-source data 2/L/._24h
- Figure 2-source data 2/I/48h/Tubulin-1/
- __MACOSX/Figure 2-source data 2/I/48h/._Tubulin-1
- Figure 2-source data 2/I/48h/pro-caspase9-1/
- __MACOSX/Figure 2-source data 2/I/48h/._pro-caspase9-1
- Figure 2-source data 2/I/48h/Tubulin-2/
- __MACOSX/Figure 2-source data 2/I/48h/._Tubulin-2
- Figure 2-source data 2/I/48h/pro-caspase9-2/
- __MACOSX/Figure 2-source data 2/I/48h/._pro-caspase9-2
- Figure 2-source data 2/I/24h/Tubulin-1/
- __MACOSX/Figure 2-source data 2/I/24h/._Tubulin-1
- Figure 2-source data 2/I/24h/pro-caspase9-1/
- __MACOSX/Figure 2-source data 2/I/24h/._pro-caspase9-1
- Figure 2-source data 2/I/24h/Tubulin-2/
- __MACOSX/Figure 2-source data 2/I/24h/._Tubulin-2
- Figure 2-source data 2/I/24h/pro-caspase9-2/
- __MACOSX/Figure 2-source data 2/I/24h/._pro-caspase9-2
- Figure 2-source data 2/G/48h/Tubulin-1/
- __MACOSX/Figure 2-source data 2/G/48h/._Tubulin-1
- Figure 2-source data 2/G/48h/Pro-caspase3-1/
- __MACOSX/Figure 2-source data 2/G/48h/._Pro-caspase3-1
- Figure 2-source data 2/G/48h/Tubulin-2/
- __MACOSX/Figure 2-source data 2/G/48h/._Tubulin-2
- Figure 2-source data 2/G/48h/Pro-caspase3-2/
- __MACOSX/Figure 2-source data 2/G/48h/._Pro-caspase3-2
- Figure 2-source data 2/G/24h/Tubulin-1/
- __MACOSX/Figure 2-source data 2/G/24h/._Tubulin-1
- Figure 2-source data 2/G/24h/Pro-caspase3-1/
- __MACOSX/Figure 2-source data 2/G/24h/._Pro-caspase3-1
- Figure 2-source data 2/G/24h/Tubulin-2/
- __MACOSX/Figure 2-source data 2/G/24h/._Tubulin-2
- Figure 2-source data 2/G/24h/Pro-caspase3-2/
- __MACOSX/Figure 2-source data 2/G/24h/._Pro-caspase3-2
- Figure 2-source data 2/H/48h/Tubulin-1/
- __MACOSX/Figure 2-source data 2/H/48h/._Tubulin-1
- Figure 2-source data 2/H/48h/c-caspase3-2/
- __MACOSX/Figure 2-source data 2/H/48h/._c-caspase3-2
- Figure 2-source data 2/H/48h/Tubulin-2/
- __MACOSX/Figure 2-source data 2/H/48h/._Tubulin-2
- Figure 2-source data 2/H/48h/c-caspase3-1/
- __MACOSX/Figure 2-source data 2/H/48h/._c-caspase3-1
- Figure 2-source data 2/H/24h/Tubulin-1/
- __MACOSX/Figure 2-source data 2/H/24h/._Tubulin-1
- Figure 2-source data 2/H/24h/c-caspase3-2/
- __MACOSX/Figure 2-source data 2/H/24h/._c-caspase3-2
- Figure 2-source data 2/H/24h/Tubulin-2/
- __MACOSX/Figure 2-source data 2/H/24h/._Tubulin-2
- Figure 2-source data 2/H/24h/c-caspase3-1/
- __MACOSX/Figure 2-source data 2/H/24h/._c-caspase3-1
- Figure 2-source data 2/J/48h/Tubulin-1/
- __MACOSX/Figure 2-source data 2/J/48h/._Tubulin-1
- Figure 2-source data 2/J/48h/c-caspase9-2/
- __MACOSX/Figure 2-source data 2/J/48h/._c-caspase9-2
- Figure 2-source data 2/J/48h/Tubulin-2/
- __MACOSX/Figure 2-source data 2/J/48h/._Tubulin-2
- Figure 2-source data 2/J/48h/c-caspase9-1/
- __MACOSX/Figure 2-source data 2/J/48h/._c-caspase9-1
- Figure 2-source data 2/J/24h/Tubulin-1/
- __MACOSX/Figure 2-source data 2/J/24h/._Tubulin-1
- Figure 2-source data 2/J/24h/c-caspase9-2/
- __MACOSX/Figure 2-source data 2/J/24h/._c-caspase9-2
- Figure 2-source data 2/J/24h/Tubulin-2/
- __MACOSX/Figure 2-source data 2/J/24h/._Tubulin-2
- Figure 2-source data 2/J/24h/c-caspase9-1/
- __MACOSX/Figure 2-source data 2/J/24h/._c-caspase9-1
- Figure 2-source data 2/K/48h/Tubulin-1/
- __MACOSX/Figure 2-source data 2/K/48h/._Tubulin-1
- Figure 2-source data 2/K/48h/Bax-1/
- __MACOSX/Figure 2-source data 2/K/48h/._Bax-1
- Figure 2-source data 2/K/48h/Tubulin-2/
- __MACOSX/Figure 2-source data 2/K/48h/._Tubulin-2
- Figure 2-source data 2/K/48h/Bax-2/
- __MACOSX/Figure 2-source data 2/K/48h/._Bax-2
- Figure 2-source data 2/K/24h/Tubulin-1/
- __MACOSX/Figure 2-source data 2/K/24h/._Tubulin-1
- Figure 2-source data 2/K/24h/Bax-1/
- __MACOSX/Figure 2-source data 2/K/24h/._Bax-1
- Figure 2-source data 2/K/24h/Tubulin-2/
- __MACOSX/Figure 2-source data 2/K/24h/._Tubulin-2
- Figure 2-source data 2/K/24h/Bax-2/
- __MACOSX/Figure 2-source data 2/K/24h/._Bax-2
- Figure 2-source data 2/L/48h/Tubulin-1/
- __MACOSX/Figure 2-source data 2/L/48h/._Tubulin-1
- Figure 2-source data 2/L/48h/BCL-2-1/
- __MACOSX/Figure 2-source data 2/L/48h/._BCL-2-1
- Figure 2-source data 2/L/48h/Tubulin-2/
- __MACOSX/Figure 2-source data 2/L/48h/._Tubulin-2
- Figure 2-source data 2/L/48h/BCL-2-2/
- __MACOSX/Figure 2-source data 2/L/48h/._BCL-2-2
- Figure 2-source data 2/L/24h/Tubulin-1/
- __MACOSX/Figure 2-source data 2/L/24h/._Tubulin-1
- Figure 2-source data 2/L/24h/BCL-2-1/
- __MACOSX/Figure 2-source data 2/L/24h/._BCL-2-1
- Figure 2-source data 2/L/24h/Tubulin-2/
- __MACOSX/Figure 2-source data 2/L/24h/._Tubulin-2
- Figure 2-source data 2/L/24h/BCL-2-2/
- __MACOSX/Figure 2-source data 2/L/24h/._BCL-2-2
- Figure 2-source data 2/I/48h/Tubulin-1/Tubulin.Tif
- __MACOSX/Figure 2-source data 2/I/48h/Tubulin-1/._Tubulin.Tif
- Figure 2-source data 2/I/48h/pro-caspase9-1/pro-caspase9.Tif
- __MACOSX/Figure 2-source data 2/I/48h/pro-caspase9-1/._pro-caspase9.Tif
- Figure 2-source data 2/I/48h/Tubulin-2/Tubulin.Tif
- __MACOSX/Figure 2-source data 2/I/48h/Tubulin-2/._Tubulin.Tif
- Figure 2-source data 2/I/48h/pro-caspase9-2/pro-caspase9.Tif
- __MACOSX/Figure 2-source data 2/I/48h/pro-caspase9-2/._pro-caspase9.Tif
- Figure 2-source data 2/I/24h/Tubulin-1/Tubulin.Tif
- __MACOSX/Figure 2-source data 2/I/24h/Tubulin-1/._Tubulin.Tif
- Figure 2-source data 2/I/24h/pro-caspase9-1/pro-caspase9.Tif
- __MACOSX/Figure 2-source data 2/I/24h/pro-caspase9-1/._pro-caspase9.Tif
- Figure 2-source data 2/I/24h/Tubulin-2/Tubulin.Tif
- __MACOSX/Figure 2-source data 2/I/24h/Tubulin-2/._Tubulin.Tif
- Figure 2-source data 2/I/24h/pro-caspase9-2/pro-caspase9.Tif
- __MACOSX/Figure 2-source data 2/I/24h/pro-caspase9-2/._pro-caspase9.Tif
- Figure 2-source data 2/G/48h/Tubulin-1/Tubulin.Tif
- __MACOSX/Figure 2-source data 2/G/48h/Tubulin-1/._Tubulin.Tif
- Figure 2-source data 2/G/48h/Pro-caspase3-1/Pro-caspase3.Tif
- __MACOSX/Figure 2-source data 2/G/48h/Pro-caspase3-1/._Pro-caspase3.Tif
- Figure 2-source data 2/G/48h/Tubulin-2/Tubulin.Tif
- __MACOSX/Figure 2-source data 2/G/48h/Tubulin-2/._Tubulin.Tif
- Figure 2-source data 2/G/48h/Pro-caspase3-2/Pro-caspase3.Tif
- __MACOSX/Figure 2-source data 2/G/48h/Pro-caspase3-2/._Pro-caspase3.Tif
- Figure 2-source data 2/G/24h/Tubulin-1/Tubulin.Tif
- __MACOSX/Figure 2-source data 2/G/24h/Tubulin-1/._Tubulin.Tif
- Figure 2-source data 2/G/24h/Pro-caspase3-1/Pro-caspase3.Tif
- __MACOSX/Figure 2-source data 2/G/24h/Pro-caspase3-1/._Pro-caspase3.Tif
- Figure 2-source data 2/G/24h/Tubulin-2/Tubulin.Tif
- __MACOSX/Figure 2-source data 2/G/24h/Tubulin-2/._Tubulin.Tif
- Figure 2-source data 2/G/24h/Pro-caspase3-2/Pro-caspase3.Tif
- __MACOSX/Figure 2-source data 2/G/24h/Pro-caspase3-2/._Pro-caspase3.Tif
- Figure 2-source data 2/H/48h/Tubulin-1/Tubulin.Tif
- __MACOSX/Figure 2-source data 2/H/48h/Tubulin-1/._Tubulin.Tif
- Figure 2-source data 2/H/48h/c-caspase3-2/c-caspase3.Tif
- __MACOSX/Figure 2-source data 2/H/48h/c-caspase3-2/._c-caspase3.Tif
- Figure 2-source data 2/H/48h/Tubulin-2/Tubulin.Tif
- __MACOSX/Figure 2-source data 2/H/48h/Tubulin-2/._Tubulin.Tif
- Figure 2-source data 2/H/48h/c-caspase3-1/c-caspase3.Tif
- __MACOSX/Figure 2-source data 2/H/48h/c-caspase3-1/._c-caspase3.Tif
- Figure 2-source data 2/H/24h/Tubulin-1/Tubulin.Tif
- __MACOSX/Figure 2-source data 2/H/24h/Tubulin-1/._Tubulin.Tif
- Figure 2-source data 2/H/24h/c-caspase3-2/c-caspase3.Tif
- __MACOSX/Figure 2-source data 2/H/24h/c-caspase3-2/._c-caspase3.Tif
- Figure 2-source data 2/H/24h/Tubulin-2/Tubulin.Tif
- __MACOSX/Figure 2-source data 2/H/24h/Tubulin-2/._Tubulin.Tif
- Figure 2-source data 2/H/24h/c-caspase3-1/c-caspase3.Tif
- __MACOSX/Figure 2-source data 2/H/24h/c-caspase3-1/._c-caspase3.Tif
- Figure 2-source data 2/J/48h/Tubulin-1/Tubulin.Tif
- __MACOSX/Figure 2-source data 2/J/48h/Tubulin-1/._Tubulin.Tif
- Figure 2-source data 2/J/48h/c-caspase9-2/c-caspase9.Tif
- __MACOSX/Figure 2-source data 2/J/48h/c-caspase9-2/._c-caspase9.Tif
- Figure 2-source data 2/J/48h/Tubulin-2/Tubulin.Tif
- __MACOSX/Figure 2-source data 2/J/48h/Tubulin-2/._Tubulin.Tif
- Figure 2-source data 2/J/48h/c-caspase9-1/c-caspase9.Tif
- __MACOSX/Figure 2-source data 2/J/48h/c-caspase9-1/._c-caspase9.Tif
- Figure 2-source data 2/J/24h/Tubulin-1/Tubulin.Tif
- __MACOSX/Figure 2-source data 2/J/24h/Tubulin-1/._Tubulin.Tif
- Figure 2-source data 2/J/24h/c-caspase9-2/c-casepase9.Tif
- __MACOSX/Figure 2-source data 2/J/24h/c-caspase9-2/._c-casepase9.Tif
- Figure 2-source data 2/J/24h/Tubulin-2/Tubulin.Tif
- __MACOSX/Figure 2-source data 2/J/24h/Tubulin-2/._Tubulin.Tif
- Figure 2-source data 2/J/24h/c-caspase9-1/c-caspase9.Tif
- __MACOSX/Figure 2-source data 2/J/24h/c-caspase9-1/._c-caspase9.Tif
- Figure 2-source data 2/K/48h/Tubulin-1/Tubulin.Tif
- __MACOSX/Figure 2-source data 2/K/48h/Tubulin-1/._Tubulin.Tif
- Figure 2-source data 2/K/48h/Bax-1/Bax.Tif
- __MACOSX/Figure 2-source data 2/K/48h/Bax-1/._Bax.Tif
- Figure 2-source data 2/K/48h/Tubulin-2/Tubulin.Tif
- __MACOSX/Figure 2-source data 2/K/48h/Tubulin-2/._Tubulin.Tif
- Figure 2-source data 2/K/48h/Bax-2/Bax.Tif
- __MACOSX/Figure 2-source data 2/K/48h/Bax-2/._Bax.Tif
- Figure 2-source data 2/K/24h/Tubulin-1/Tubulin.Tif
- __MACOSX/Figure 2-source data 2/K/24h/Tubulin-1/._Tubulin.Tif
- Figure 2-source data 2/K/24h/Bax-1/Bax.Tif
- __MACOSX/Figure 2-source data 2/K/24h/Bax-1/._Bax.Tif
- Figure 2-source data 2/K/24h/Tubulin-2/Tubulin.Tif
- __MACOSX/Figure 2-source data 2/K/24h/Tubulin-2/._Tubulin.Tif
- Figure 2-source data 2/K/24h/Bax-2/Bax.Tif
- __MACOSX/Figure 2-source data 2/K/24h/Bax-2/._Bax.Tif
- Figure 2-source data 2/L/48h/Tubulin-1/Tubulin.Tif
- __MACOSX/Figure 2-source data 2/L/48h/Tubulin-1/._Tubulin.Tif
- Figure 2-source data 2/L/48h/BCL-2-1/BCL-2.Tif
- __MACOSX/Figure 2-source data 2/L/48h/BCL-2-1/._BCL-2.Tif
- Figure 2-source data 2/L/48h/Tubulin-2/Tubulin.Tif
- __MACOSX/Figure 2-source data 2/L/48h/Tubulin-2/._Tubulin.Tif
- Figure 2-source data 2/L/48h/BCL-2-2/BCL-2.Tif
- __MACOSX/Figure 2-source data 2/L/48h/BCL-2-2/._BCL-2.Tif
- Figure 2-source data 2/L/24h/Tubulin-1/Tubulin.Tif
- __MACOSX/Figure 2-source data 2/L/24h/Tubulin-1/._Tubulin.Tif
- Figure 2-source data 2/L/24h/BCL-2-1/BCL-2.Tif
- __MACOSX/Figure 2-source data 2/L/24h/BCL-2-1/._BCL-2.Tif
- Figure 2-source data 2/L/24h/Tubulin-2/Tubulin.Tif
- __MACOSX/Figure 2-source data 2/L/24h/Tubulin-2/._Tubulin.Tif
- Figure 2-source data 2/L/24h/BCL-2-2/BCL-2.Tif
- __MACOSX/Figure 2-source data 2/L/24h/BCL-2-2/._BCL-2.Tif
