# Supplementary material for: Nifuroxazide suppresses PD-L1 expression and enhances the efficacy of radiotherapy in hepatocellular carcinoma
Source: eLife. 2024 Mar 5;12:RP90911. doi: 10.7554/eLife.90911 (PMC10942647; doi:10.7554/eLife.90911)
Supplement: Figure 2—source data 3. [file elife-90911-fig2-data3.zip]

Archive with 78 entries (55 files):
- Figure 2-source data 3/
- __MACOSX/._Figure 2-source data 3
- Figure 2-source data 3/N/
- __MACOSX/Figure 2-source data 3/._N
- Figure 2-source data 3/M/
- __MACOSX/Figure 2-source data 3/._M
- Figure 2-source data 3/N/48h/
- __MACOSX/Figure 2-source data 3/N/._48h
- Figure 2-source data 3/N/24h/
- __MACOSX/Figure 2-source data 3/N/._24h
- Figure 2-source data 3/M/48h/
- __MACOSX/Figure 2-source data 3/M/._48h
- Figure 2-source data 3/M/24h/
- __MACOSX/Figure 2-source data 3/M/._24h
- Figure 2-source data 3/N/48h/Tubulin-1/
- __MACOSX/Figure 2-source data 3/N/48h/._Tubulin-1
- Figure 2-source data 3/N/48h/C-PARP-1/
- __MACOSX/Figure 2-source data 3/N/48h/._C-PARP-1
- Figure 2-source data 3/N/48h/Tubulin-2/
- __MACOSX/Figure 2-source data 3/N/48h/._Tubulin-2
- Figure 2-source data 3/N/48h/C-PARP-2/
- __MACOSX/Figure 2-source data 3/N/48h/._C-PARP-2
- Figure 2-source data 3/N/24h/Tubulin-1/
- __MACOSX/Figure 2-source data 3/N/24h/._Tubulin-1
- Figure 2-source data 3/N/24h/C-PARP-1/
- __MACOSX/Figure 2-source data 3/N/24h/._C-PARP-1
- Figure 2-source data 3/N/24h/Tubulin-2/
- __MACOSX/Figure 2-source data 3/N/24h/._Tubulin-2
- Figure 2-source data 3/N/24h/C-PARP-2/
- __MACOSX/Figure 2-source data 3/N/24h/._C-PARP-2
- Figure 2-source data 3/M/48h/Tubulin-1/
- __MACOSX/Figure 2-source data 3/M/48h/._Tubulin-1
- Figure 2-source data 3/M/48h/PARP-2/
- __MACOSX/Figure 2-source data 3/M/48h/._PARP-2
- Figure 2-source data 3/M/48h/Tubulin-2/
- __MACOSX/Figure 2-source data 3/M/48h/._Tubulin-2
- Figure 2-source data 3/M/48h/PARP-1/
- __MACOSX/Figure 2-source data 3/M/48h/._PARP-1
- Figure 2-source data 3/M/24h/Tubulin-1/
- __MACOSX/Figure 2-source data 3/M/24h/._Tubulin-1
- Figure 2-source data 3/M/24h/PARP-2/
- __MACOSX/Figure 2-source data 3/M/24h/._PARP-2
- Figure 2-source data 3/M/24h/Tubulin-2/
- __MACOSX/Figure 2-source data 3/M/24h/._Tubulin-2
- Figure 2-source data 3/M/24h/PARP-1/
- __MACOSX/Figure 2-source data 3/M/24h/._PARP-1
- Figure 2-source data 3/N/48h/Tubulin-1/Tubulin.Tif
- __MACOSX/Figure 2-source data 3/N/48h/Tubulin-1/._Tubulin.Tif
- Figure 2-source data 3/N/48h/C-PARP-1/C-PARP.Tif
- __MACOSX/Figure 2-source data 3/N/48h/C-PARP-1/._C-PARP.Tif
- Figure 2-source data 3/N/48h/Tubulin-2/Tubulin.Tif
- __MACOSX/Figure 2-source data 3/N/48h/Tubulin-2/._Tubulin.Tif
- Figure 2-source data 3/N/48h/C-PARP-2/C-PARP.Tif
- __MACOSX/Figure 2-source data 3/N/48h/C-PARP-2/._C-PARP.Tif
- Figure 2-source data 3/N/24h/Tubulin-1/Tubulin.Tif
- __MACOSX/Figure 2-source data 3/N/24h/Tubulin-1/._Tubulin.Tif
- Figure 2-source data 3/N/24h/C-PARP-1/C-PARP.Tif
- __MACOSX/Figure 2-source data 3/N/24h/C-PARP-1/._C-PARP.Tif
- Figure 2-source data 3/N/24h/Tubulin-2/Tubulin.Tif
- __MACOSX/Figure 2-source data 3/N/24h/Tubulin-2/._Tubulin.Tif
- Figure 2-source data 3/N/24h/C-PARP-2/C-PARP.Tif
- __MACOSX/Figure 2-source data 3/N/24h/C-PARP-2/._C-PARP.Tif
- Figure 2-source data 3/M/48h/Tubulin-1/Tubulin.Tif
- __MACOSX/Figure 2-source data 3/M/48h/Tubulin-1/._Tubulin.Tif
- Figure 2-source data 3/M/48h/PARP-2/PARP.Tif
- __MACOSX/Figure 2-source data 3/M/48h/PARP-2/._PARP.Tif
- Figure 2-source data 3/M/48h/Tubulin-2/Tubulin.Tif
- __MACOSX/Figure 2-source data 3/M/48h/Tubulin-2/._Tubulin.Tif
- Figure 2-source data 3/M/48h/PARP-1/PARP.Tif
- __MACOSX/Figure 2-source data 3/M/48h/PARP-1/._PARP.Tif
- Figure 2-source data 3/M/24h/Tubulin-1/Tubulin.Tif
- __MACOSX/Figure 2-source data 3/M/24h/Tubulin-1/._Tubulin.Tif
- Figure 2-source data 3/M/24h/PARP-2/PARP.Tif
- __MACOSX/Figure 2-source data 3/M/24h/PARP-2/._PARP.Tif
- Figure 2-source data 3/M/24h/Tubulin-2/Tubulin.Tif
- __MACOSX/Figure 2-source data 3/M/24h/Tubulin-2/._Tubulin.Tif
- Figure 2-source data 3/M/24h/PARP-1/PARP.Tif
- __MACOSX/Figure 2-source data 3/M/24h/PARP-1/._PARP.Tif
