# Supplementary material for: Nifuroxazide suppresses PD-L1 expression and enhances the efficacy of radiotherapy in hepatocellular carcinoma
Source: eLife. 2024 Mar 5;12:RP90911. doi: 10.7554/eLife.90911 (PMC10942647; doi:10.7554/eLife.90911)
Supplement: Figure 4—source data 1. [file elife-90911-fig4-data1.zip]

Archive with 95 entries (42 files):
- Figure 4-source data/
- Figure 4-source data/E/
- Figure 4-source data/E/Stat3-1/
- Figure 4-source data/E/Stat3-1/Stat3.Tif
- Figure 4-source data/E/Stat3-2/
- Figure 4-source data/E/Stat3-2/Stat3.Tif
- Figure 4-source data/E/Tubulin-1/
- Figure 4-source data/E/Tubulin-1/Tubulin.Tif
- Figure 4-source data/E/Tubulin-2/
- Figure 4-source data/E/Tubulin-2/Tublin.Tif
- Figure 4-source data/E/p-Stat3-1/
- Figure 4-source data/E/p-Stat3-1/p-Stat3.Tif
- Figure 4-source data/E/p-Stat3-2/
- Figure 4-source data/E/p-Stat3-2/p-Stat3.Tif
- Figure 4-source data/F/
- Figure 4-source data/F/MMP2-1/
- Figure 4-source data/F/MMP2-1/MMP2.Tif
- Figure 4-source data/F/MMP2-2/
- Figure 4-source data/F/MMP2-2/MMP2.Tif
- Figure 4-source data/F/Tubulin-1/
- Figure 4-source data/F/Tubulin-1/Tubulin.Tif
- Figure 4-source data/F/Tubulin-2/
- Figure 4-source data/F/Tubulin-2/Tubulin.Tif
- Figure 4-source data/G/
- Figure 4-source data/G/Ki67-1/
- Figure 4-source data/G/Ki67-1/Ki67.Tif
- Figure 4-source data/G/Ki67-2/
- Figure 4-source data/G/Ki67-2/Ki67.Tif
- Figure 4-source data/G/Tubulin-1/
- Figure 4-source data/G/Tubulin-1/Tubulin.Tif
- Figure 4-source data/G/Tubulin-2/
- Figure 4-source data/G/Tubulin-2/Tubulin.Tif
- Figure 4-source data/H/
- Figure 4-source data/H/PCNA-1/
- Figure 4-source data/H/PCNA-1/PCNA.Tif
- Figure 4-source data/H/PCNA-2/
- Figure 4-source data/H/PCNA-2/PCNA.Tif
- Figure 4-source data/H/Tubulin-1/
- Figure 4-source data/H/Tubulin-1/Tubulin.Tif
- Figure 4-source data/H/Tubulin-2/
- Figure 4-source data/H/Tubulin-2/Tublin.Tif
- Figure 4-source data/I/
- Figure 4-source data/I/CyclinD1-1/
- Figure 4-source data/I/CyclinD1-1/Cyclin D1.Tif
- Figure 4-source data/I/CyclinD1-2/
- Figure 4-source data/I/CyclinD1-2/CyclinD1.Tif
- Figure 4-source data/I/Tubulin-1/
- Figure 4-source data/I/Tubulin-1/Tubulin.Tif
- Figure 4-source data/I/Tubulin-2/
- Figure 4-source data/I/Tubulin-2/Tubulin.Tif
- Figure 4-source data/J/
- Figure 4-source data/J/Cytochrome C-1/
- Figure 4-source data/J/Cytochrome C-1/Cytochrome C.Tif
- Figure 4-source data/J/Cytochrome C-2/
- Figure 4-source data/J/Cytochrome C-2/Cytochrome.Tif
- Figure 4-source data/J/Tubulin-1/
- Figure 4-source data/J/Tubulin-1/Tubulin.Tif
- Figure 4-source data/J/Tubulin-2/
- Figure 4-source data/J/Tubulin-2/Tubulin.Tif
- Figure 4-source data/K/
- Figure 4-source data/K/Bcl2-1/
- Figure 4-source data/K/Bcl2-1/Bcl2.Tif
- Figure 4-source data/K/Bcl2-2/
- Figure 4-source data/K/Bcl2-2/Bcl2.Tif
- Figure 4-source data/K/Tubulin-1/
- Figure 4-source data/K/Tubulin-1/Tubulin.Tif
- Figure 4-source data/K/Tubulin-2/
- Figure 4-source data/K/Tubulin-2/Tubulin.Tif
- Figure 4-source data/L/
- Figure 4-source data/L/Tubulin-1/
- Figure 4-source data/L/Tubulin-1/Tubulin.Tif
- Figure 4-source data/L/Tubulin-2/
- Figure 4-source data/L/Tubulin-2/Tubulin.Tif
- Figure 4-source data/L/c-caspase3-1/
- Figure 4-source data/L/c-caspase3-1/c-caspase3.Tif
- Figure 4-source data/L/c-caspase3-2/
- Figure 4-source data/L/c-caspase3-2/c-caspase3.Tif
- Figure 4-source data/M/
- Figure 4-source data/M/Bax-1/
- Figure 4-source data/M/Bax-1/Bax.Tif
- Figure 4-source data/M/Bax-2/
- Figure 4-source data/M/Bax-2/Bax.Tif
- Figure 4-source data/M/Tubulin-1/
- Figure 4-source data/M/Tubulin-1/Tubulin.Tif
- Figure 4-source data/M/Tubulin-2/
- Figure 4-source data/M/Tubulin-2/Tubulin.Tif
- Figure 4-source data/N/
- Figure 4-source data/N/Tubulin-1/
- Figure 4-source data/N/Tubulin-1/Tubulin.Tif
- Figure 4-source data/N/Tubulin-2/
- Figure 4-source data/N/Tubulin-2/Tubulin.Tif
- Figure 4-source data/N/pro-caspase3-1/
- Figure 4-source data/N/pro-caspase3-1/pro-caspase3.Tif
- Figure 4-source data/N/pro-caspase3-2/
- Figure 4-source data/N/pro-caspase3-2/pro-caspase3.Tif
