# Supplementary material for: Nifuroxazide suppresses PD-L1 expression and enhances the efficacy of radiotherapy in hepatocellular carcinoma
Source: eLife. 2024 Mar 5;12:RP90911. doi: 10.7554/eLife.90911 (PMC10942647; doi:10.7554/eLife.90911)
Supplement: Figure 5—source data 1. [file elife-90911-fig5-data1.zip]

Archive with 37 entries (16 files):
- Figure 5-source data 1/
- Figure 5-source data 1/F/
- Figure 5-source data 1/F/CD4-1/
- Figure 5-source data 1/F/CD4-1/CD4.Tif
- Figure 5-source data 1/F/CD4-2/
- Figure 5-source data 1/F/CD4-2/CD4.Tif
- Figure 5-source data 1/F/β-actin-1/
- Figure 5-source data 1/F/β-actin-1/b-actin.Tif
- Figure 5-source data 1/F/β-actin-2/
- Figure 5-source data 1/F/β-actin-2/b-actin.Tif
- Figure 5-source data 1/G/
- Figure 5-source data 1/G/CD8-1/
- Figure 5-source data 1/G/CD8-1/CD8.Tif
- Figure 5-source data 1/G/CD8-2/
- Figure 5-source data 1/G/CD8-2/CD8.Tif
- Figure 5-source data 1/G/Tubulin-1/
- Figure 5-source data 1/G/Tubulin-1/tubulin.Tif
- Figure 5-source data 1/G/Tubulin-2/
- Figure 5-source data 1/G/Tubulin-2/tubulin.Tif
- Figure 5-source data 1/H/
- Figure 5-source data 1/H/CD86-1/
- Figure 5-source data 1/H/CD86-1/CD86.Tif
- Figure 5-source data 1/H/CD86-2/
- Figure 5-source data 1/H/CD86-2/CD86.Tif
- Figure 5-source data 1/H/β-Actin-1/
- Figure 5-source data 1/H/β-Actin-1/b-actin.Tif
- Figure 5-source data 1/H/β-Actin-2/
- Figure 5-source data 1/H/β-Actin-2/actin.Tif
- Figure 5-source data 1/I/
- Figure 5-source data 1/I/Granzyme-B-1/
- Figure 5-source data 1/I/Granzyme-B-1/Granzyme B.Tif
- Figure 5-source data 1/I/Granzyme-B-2/
- Figure 5-source data 1/I/Granzyme-B-2/Granzyme B.Tif
- Figure 5-source data 1/I/β-Actin-1/
- Figure 5-source data 1/I/β-Actin-1/b-actin.Tif
- Figure 5-source data 1/I/β-Actin-2/
- Figure 5-source data 1/I/β-Actin-2/actin.Tif
