# Supplementary material for: Nifuroxazide suppresses PD-L1 expression and enhances the efficacy of radiotherapy in hepatocellular carcinoma
Source: eLife. 2024 Mar 5;12:RP90911. doi: 10.7554/eLife.90911 (PMC10942647; doi:10.7554/eLife.90911)
Supplement: Figure 7—source data 1. [file elife-90911-fig7-data1.zip]

Archive with 77 entries (32 files):
- Figure 7-source data 1/
- Figure 7-source data 1/A/
- Figure 7-source data 1/A/24h/
- Figure 7-source data 1/A/24h/PD-L1-1/
- Figure 7-source data 1/A/24h/PD-L1-1/PD-L1.Tif
- Figure 7-source data 1/A/24h/PD-L1-2/
- Figure 7-source data 1/A/24h/PD-L1-2/PD-L1.Tif
- Figure 7-source data 1/A/24h/Tubulin-1/
- Figure 7-source data 1/A/24h/Tubulin-1/Tublin.Tif
- Figure 7-source data 1/A/24h/Tubulin-2/
- Figure 7-source data 1/A/24h/Tubulin-2/Tublin.Tif
- Figure 7-source data 1/A/48h/
- Figure 7-source data 1/A/48h/PD-L1-1/
- Figure 7-source data 1/A/48h/PD-L1-1/PD-L1.Tif
- Figure 7-source data 1/A/48h/PD-L1-2/
- Figure 7-source data 1/A/48h/PD-L1-2/PD-L1.Tif
- Figure 7-source data 1/A/48h/Tubulin-1/
- Figure 7-source data 1/A/48h/Tubulin-1/Tublin.Tif
- Figure 7-source data 1/A/48h/Tubulin-2/
- Figure 7-source data 1/A/48h/Tubulin-2/Tubulin.Tif
- Figure 7-source data 1/C/
- Figure 7-source data 1/C/24h/
- Figure 7-source data 1/C/24h/PD-L1-1/
- Figure 7-source data 1/C/24h/PD-L1-1/PD-L1.Tif
- Figure 7-source data 1/C/24h/PD-L1-2/
- Figure 7-source data 1/C/24h/PD-L1-2/PD-L1.Tif
- Figure 7-source data 1/C/24h/Tubulin-1/
- Figure 7-source data 1/C/24h/Tubulin-1/Tubulin.Tif
- Figure 7-source data 1/C/24h/Tubulin-2/
- Figure 7-source data 1/C/24h/Tubulin-2/Tubulin.Tif
- Figure 7-source data 1/C/48h/
- Figure 7-source data 1/C/48h/PD-L1-1/
- Figure 7-source data 1/C/48h/PD-L1-1/PD-L1.Tif
- Figure 7-source data 1/C/48h/PD-L1-2/
- Figure 7-source data 1/C/48h/PD-L1-2/PD-L1.Tif
- Figure 7-source data 1/C/48h/Tubulin-1/
- Figure 7-source data 1/C/48h/Tubulin-1/Tubulin.Tif
- Figure 7-source data 1/C/48h/Tubulin-2/
- Figure 7-source data 1/C/48h/Tubulin-2/Tubulin.Tif
- Figure 7-source data 1/D/
- Figure 7-source data 1/D/24h/
- Figure 7-source data 1/D/24h/GADPH-2/
- Figure 7-source data 1/D/24h/GADPH-2/GAPDH.Tif
- Figure 7-source data 1/D/24h/GAPDH-1/
- Figure 7-source data 1/D/24h/GAPDH-1/GAPDH.Tif
- Figure 7-source data 1/D/24h/GSK3β-1/
- Figure 7-source data 1/D/24h/GSK3β-1/GSK3β.Tif
- Figure 7-source data 1/D/24h/GSK3β-2/
- Figure 7-source data 1/D/24h/GSK3β-2/GSK3β.Tif
- Figure 7-source data 1/D/48h/
- Figure 7-source data 1/D/48h/GADPH-1/
- Figure 7-source data 1/D/48h/GADPH-1/GAPDH.Tif
- Figure 7-source data 1/D/48h/GADPH-2/
- Figure 7-source data 1/D/48h/GADPH-2/GAPDH.Tif
- Figure 7-source data 1/D/48h/GSK3β-1/
- Figure 7-source data 1/D/48h/GSK3β-1/GSK3β.Tif
- Figure 7-source data 1/D/48h/GSK3β-2/
- Figure 7-source data 1/D/48h/GSK3β-2/GSK3β.Tif
- Figure 7-source data 1/E/
- Figure 7-source data 1/E/24h/
- Figure 7-source data 1/E/24h/PDL1-1/
- Figure 7-source data 1/E/24h/PDL1-1/PDL1.Tif
- Figure 7-source data 1/E/24h/PDL1-2/
- Figure 7-source data 1/E/24h/PDL1-2/PDL1.Tif
- Figure 7-source data 1/E/24h/Tubulin-1/
- Figure 7-source data 1/E/24h/Tubulin-1/Tubulin.Tif
- Figure 7-source data 1/E/24h/Tubulin-2/
- Figure 7-source data 1/E/24h/Tubulin-2/Tubulin.Tif
- Figure 7-source data 1/E/48h/
- Figure 7-source data 1/E/48h/PDL1-1/
- Figure 7-source data 1/E/48h/PDL1-1/PDL1.Tif
- Figure 7-source data 1/E/48h/PDL1-2/
- Figure 7-source data 1/E/48h/PDL1-2/PDL1.Tif
- Figure 7-source data 1/E/48h/Tubulin-1/
- Figure 7-source data 1/E/48h/Tubulin-1/Tubulin.Tif
- Figure 7-source data 1/E/48h/Tubulin-2/
- Figure 7-source data 1/E/48h/Tubulin-2/Tubulin.Tif
