# Supplementary material for: Nifuroxazide suppresses PD-L1 expression and enhances the efficacy of radiotherapy in hepatocellular carcinoma
Source: eLife. 2024 Mar 5;12:RP90911. doi: 10.7554/eLife.90911 (PMC10942647; doi:10.7554/eLife.90911)
Supplement: Figure 8—source data 1. [file elife-90911-fig8-data1.zip]

Archive with 19 entries (8 files):
- Figure 8-source data 1/
- Figure 8-source data 1/C/
- Figure 8-source data 1/C/PD-L1-1/
- Figure 8-source data 1/C/PD-L1-1/PDL1.Tif
- Figure 8-source data 1/C/PD-L1-2/
- Figure 8-source data 1/C/PD-L1-2/PDL1.Tif
- Figure 8-source data 1/C/Tubulin-1/
- Figure 8-source data 1/C/Tubulin-1/tubulin.Tif
- Figure 8-source data 1/C/Tubulin-2/
- Figure 8-source data 1/C/Tubulin-2/Tublin.Tif
- Figure 8-source data 1/D/
- Figure 8-source data 1/D/GSK3β-1/
- Figure 8-source data 1/D/GSK3β-1/GSK3β.Tif
- Figure 8-source data 1/D/GSK3β-2/
- Figure 8-source data 1/D/GSK3β-2/GSK3B.Tif
- Figure 8-source data 1/D/Tubulin-1/
- Figure 8-source data 1/D/Tubulin-1/tubulin.Tif
- Figure 8-source data 1/D/Tubulin-2/
- Figure 8-source data 1/D/Tubulin-2/tubulin.Tif
