# Supplementary material for: Nifuroxazide suppresses PD-L1 expression and enhances the efficacy of radiotherapy in hepatocellular carcinoma
Source: eLife. 2024 Mar 5;12:RP90911. doi: 10.7554/eLife.90911 (PMC10942647; doi:10.7554/eLife.90911)
Supplement: Supplementary file 1. [file elife-90911-supp1.xlsx]

## Sheet: Sheet1
maker	name	company	catalogue number	the amount of antibodies add
CD3 4 8	FITC anti-mouse CD3 Antibody	Biolegend	100204	1.7ul
	PE anti-mouse CD4 Antibody	Biolegend	100408	1ul
	Alexa Fluor® 647 anti-mouse CD8a Antibody	Biolegend	100724	0.5ul
NK1.1	FITC anti-mouse NK-1.1 Antibody	Biolegend	108706	0.7ul
Granzyme B	PerCP/Cyanine5.5 anti-mouse CD8a Antibody	Biolegend	100734	5ul
	Brilliant Violet 421™ anti-human/mouse Granzyme B Recombinant Antibody	Biolegend	396414	5ul
Treg	APC/Cyanine7 anti-mouse CD4 Antibody	Biolegend	100414	5ul
	Brilliant Violet 650™ anti-mouse CD25 Antibody	Biolegend	102038	1.25ul
	PE anti-mouse FOXP3 Antibody	Biolegend	126404	5ul
Cell apoptosis	Cell apoptosis detection kit——Annexin V, FITC Apoptosis Detection Kit	Dojindo Laboratories	AD10	FITC:5ul PE:5ul
